# Supplementary material for: Fabella prevalence rate increases over 150 years, and rates of other sesamoid bones remain constant: a systematic review
Source: J Anat. 2019 Apr 17;235(1):67–79. doi: 10.1111/joa.12994 (PMC6579948; doi:10.1111/joa.12994)
Supplement: Supplementary file 1 — Data S1. R code use for systematic review. [file JOA-235-67-s001.txt]

#R code used for statistical analysis


library(rethinking)
library(mice)

setwd('...')

data2<-read.csv('Temporal shifts fabella.csv')


#Outliers?
mod<-lm(log(data2$Number_of_fabellae)~log(data2$Number_of_knees))
summary(mod)
est<-mod$coefficients[[2]]*log(data2[data2$Land1=='Brazil',]$Number_of_knees)+mod$coefficients[[1]]
res<-log(data2[data2$Land1=='Brazil',]$Number_of_fabellae)-est

layout(matrix(c(1,2), nrow=1, byrow = TRUE))  
plot(log(data2$Number_of_knees), log(data2$Number_of_fabellae), xlab="ln(Number of knees)", ylab="ln(Number of fabellae)", ylim = c(0,6.5))
with(data2[data2$Land1=='Brazil',],text(log(Number_of_fabellae)~log(Number_of_knees), labels = 'Brazil', pos=4))
abline(mod, lwd=2, lty=2)
plot(mod$fitted.values, mod$residuals, xlab = 'Fitted values', ylab='Residuals')
text(x=est,y=res,labels= 'Brazil', pos=4)
abline(h=0, lwd=2)

#Take out outlier
data3<-data2[c('Year', 'Method', 'Land1', 'Number_of_knees', 'Number_of_fabellae')]
data3<-data3[data3$Land1!="Brazil",]

#Missing data
#For the 1897 study, method likely anatomical, x-ray only around for a few years 
data3[data3$Year=='1897',]$Method<-'Anatomical'
data3$Knee_rates<-data3$Number_of_fabellae/data3$Number_of_knees

#Imputing missing data for method
tempdata<-mice(data3,m=10,methods='pmm')
tempdata$imp$Method
tempdata<-mice(data3,m=10,methods='2l.lmer')
tempdata$imp$Method
#It should be, row 7 and 17 are anatomical, 8 and 20 are X-ray
data3<-complete(tempdata,1)


################# Bayesian model ################# 

#Calculate my posterior
prev.rate <- map2stan(
  alist(
    Number_of_fabellae ~ dbinom(Number_of_knees,p),
    logit(p)<-a + a_coun[Land1] + a_meth[Method] + by*Year,
    a ~ dnorm(0,10),
    a_coun[Land1] ~ dnorm(0,sigma_coun2),
    sigma_coun2 ~ dcauchy(0,1),
    a_meth[Method] ~ dnorm(0, sigma_meth2),
    sigma_meth2 ~ dcauchy(0,1),
    by ~ dnorm(0,50)
  ), 
  data=data3, chains = 4, iter = 10000, warmup = 1000
)


#Check data
postcheck(prev.rate)
precis(prev.rate,prob=0.95)
coeftab_plot(coeftab(prev.rate),prob=0.95)

#Extract data from posterior
post<-extract.samples(prev.rate)

#p-values for slope and intercept
dens(post$by)
dens(post$a)
sum(post$by<0)/length(post$by)
sum(post$a<0)/length(post$a)


#to compute the confidence interval across all individuals, we must simulate data
d.pred<-list(
  Year = 1875:2018, 
  Land1 = rep(2,length(1875:2018)), #empty place holder to be deleted later
  Method = rep(2,length(1875:2018)) ) #empty place holder to be deleted later

#investigating average random effects
a_land_zeros<-matrix(0,1000, 28)
a_meth_zeros<-matrix(0,1000, 4)

link_prev_rate<-link(prev.rate, n=1000, data=d.pred, 
                     replace=list(a_coun=a_land_zeros, a_meth=a_meth_zeros))

#summarize and plot
pred.p.mean<-(apply(link_prev_rate, 2 , mean))
pred.p.PI.99<-(apply(link_prev_rate, 2, PI , prob=0.99))
pred.p.PI.95<-(apply(link_prev_rate, 2, PI , prob=0.95))
pred.p.PI.75<-(apply(link_prev_rate, 2, PI , prob=0.75))
pred.p.PI.50<-(apply(link_prev_rate, 2, PI , prob=0.50))

#Plot the results
plot(x=1875:2018, y=pred.p.mean, type="n", xlab="Year", ylab="Prevalence rate", ylim = c(0,1))
lines(x=d.pred$Year, y=pred.p.mean)

#I have put several confidence intervals on my data
shade(pred.p.PI.99, 1875:2018)
shade(pred.p.PI.95,1875:2018)
shade(pred.p.PI.75, 1875:2018)
shade(pred.p.PI.50, 1875:2018)

#Add the raw data looked like on the plot
points(data3$Year, data3$Knee_rates2)

#Export the results
results<-matrix(1875:2018,length(1875:2018),10)
colnames(results)<-c('Year', 'Mean prevalence rate', '1%', '2.5%', '12.5%', '25%', '75%', '87.5%', '97.5%', '99%')
results[,2]<-pred.p.mean
results[,3]<-pred.p.PI.99[1,]
results[,4]<-pred.p.PI.95[1,]
results[,5]<-pred.p.PI.75[1,]
results[,6]<-pred.p.PI.50[1,]
results[,7]<-pred.p.PI.50[2,]
results[,8]<-pred.p.PI.75[2,]
results[,9]<-pred.p.PI.95[2,]
results[,10]<-pred.p.PI.99[2,]
write.csv(results,'Mean prevalence rates.csv')
