# Supplementary material for: Fabella prevalence rate increases over 150 years, and rates of other sesamoid bones remain constant: a systematic review
Source: J Anat. 2019 Apr 17;235(1):67–79. doi: 10.1111/joa.12994 (PMC6579948; doi:10.1111/joa.12994)
Supplement: Supplementary file 2 — Table S1. Raw data used for Bayesian analysis. [file JOA-235-67-s002.xlsx]

## Sheet: Sheet1
Author	Year	Method	Land1	Number_of_knees	Number_of_fabellae	Knee_rates
Gruber	1875	Anatomical	Russian	2340	400	17.09
Ost	1877	Anatomical	Switzerland	30	5	16.67
Pfitzner	1892	Anatomical	Germany	291	30	10.31
Parsons and Keith	1897	NA	United Kingdom	287	81	28.22
Fischer	1912	X-Ray	Germany	410	72	17.56
Frey	1913	Anatomical	Switzerland	113	15	13.3
Sugiyama	1914	NA	Japan	75	36	48
Pichler	1918	NA	Austria	100	8	8
Hanamuro	1927	X-Ray	China	400	114	28.5
Pick	1927	X-Ray	Germany	300	22	7.33
Rothe	1927	X-Ray	Germany	600	86	14.33
Sonntag	1927	X-Ray	Germany	1000	145	14.5
Yano	1928	Anatomical	Japan	165	44	26.67
Heydemann	1929	X-Ray	Germany	427	58	13.58
Greifenstein	1930	X-Ray	Germany	100	16	16
Haussecker	1930	X-Ray	Germany	280	32	11.43
Ooi (Oi?)	1930	NA	Japan	80	25	31.25
Sommer	1930	X-Ray	Germany	200	25	12.5
Sonntag	1930	X-Ray	Germany	690	119	17.25
Mikami	1932	NA	Japan	510	78	15.29
Bircher and Oberholzer	1934	X-Ray	Switzerland	700	46	6.6
Chung	1934	Anatomical	Korea	348	104	29.89
Kobayashi	1934	X-Ray	Japan	584	134	22.9
Kitahara	1935	X-Ray	Taiwan	200	27	13.5
Sutro, Pomeran, Simon	1935	X-Ray	USA	806	97	12.03
Hessen	1946	X-Ray	Sweden	942	154	16.35
Lungmuss	1954	X-Ray	Germany	1000	192	19.2
Schonbauer	1956	X-Ray	Austria	1000	122	12.2
Kojima	1958	Anatomical	Japan	152	53	34.87
Falk	1963	X-Ray	USA	1023	132	12.3
Kaneko	1966	Anatomical	Japan	150	63	42
Johnson & Brogdon	1982	X-Ray	USA	1304	128	9.82
Miaskieqicz & Partyka	1984	X-Ray	Poland	52	8	15.38
Miaskieqicz & Partyka	1984	X-Ray	Vietnam	34	8	23.53
Miaskieqicz & Partyka	1984	X-Ray	West Africa	102	10	9.8
Sudasna & Harnsiriwattanagit	1990	Anatomical	Thailand	50	34	68
Hagihara, Nakaie, Kishikawa, Tsutsumi	1993	X-Ray	Japan	302	164	54.3
Chihlas Ladocsi Sholley Loughran Krieg	1993	Anatomical	USA	66	18	27.27
Terry & LaPrade	1996	X-Ray	USA	25	5	20
De Maeseneer, Shahabpour, Vanderdood, De Ridder, Van Roy, Osteaux	2001	MRI	Belgium	122	32	26.23
Minowa, Murakami, Kura, Suzuki, Han, Yamashita	2004	Anatomical	Japan	212	182	85.85
Kawashima, Takeishi, Yoshitomi, Ito, & Sasaki	2007	Anatomical	Japan	75	43	57.33
Raheem, Philpott, Ryan, O'Brien	2007	Anatomical	Ireland	22	2	9.09
Silva, Chagas, Torres, Servidio, Vilela, & Chagas	2010	Anatomical	Brazil	62	2	3.23
Phukubye, Oyedele	2011	Anatomical	South Africa	102	18	17.65
Zeng, Dong, Dang, Wu, Wang, Wang, Huang, Guo	2012	Anatomical	China	61	53	86.89
Kato, Oshida, Ryu, Horaguchi, Seki, Tokuhashi	2012	Anatomical	Japan	150	122	81.33
Tabira, Saga, Takahashi, Watanabe, Nakamura, Yamaki	2012	Anatomical	Japan	102	70	68.63
Dodevski et al.,	2012	X-Ray	Macedonia	60	8	13.33
Damon	2012	X-Ray	South Africa	146	22	15.07
Piyawinijwong, Sirisathira, Sricharoenvej	2012	Anatomical	Thailand	372	144	38.71
Hauser, Hoechel, Toranelli, Klaws, and Müller-Gerbl	2015	Anatomical	Central Europe	400	105	26.25
Upasna, Nar, Kumar, Mishra	2016	Anatomical	India	60	8	13.33
Mohite, Mohite, & More	2016	Anatomical	India	40	5	12.5
Jin, Shibata, Abe, Jin, Li, Murakami	2017	Anatomical	Japan	12	9	75
Ghimire, Maharjan, Pokharel, & Subedi	2017	X-Ray	Nepal	155	19	12.26
Hedderwick, Stringer, Redmond, Meikle, & Woodley	2017	MRI	New Zealand	25	14	56
Hedderwick, Stringer, Redmond, Meikle, & Woodley	2017	Anatomical	New Zealand	28	8	28.57
Egerci, Kose, Turan, Kilicaslan, Sekerci, Keles-Celik	2017	X-Ray	Turkey	1000	190	19
Corvalan, Tang, Robinson	2018	Anatomical	Australia	111	63	56.76
Ortega, Olave	2018	X-Ray	Chile	400	125	31.25
Berthaume et al.,	2018	CT scans	Korea	212	94	44.34
Tatagari, Brehman, & Adams	2018	Anatomical	USA	182	52	28.57
