# Supplementary material for: Fabella prevalence rate increases over 150 years, and rates of other sesamoid bones remain constant: a systematic review
Source: J Anat. 2019 Apr 17;235(1):67–79. doi: 10.1111/joa.12994 (PMC6579948; doi:10.1111/joa.12994)
Supplement: Supplementary file 3 — Table S2. Median prevalence rates with confidence intervals. [file JOA-235-67-s003.csv]

Year	Median	1%	2.50%	12.50%	25%	75%	87.50%	97.50%	99%
1875	0.059	0.0147	0.025	0.0381	0.0466	0.0763	0.0977	0.1574	0.2548
1876	0.0599	0.0149	0.0254	0.0387	0.0474	0.0774	0.0991	0.1594	0.2577
1877	0.0609	0.0152	0.0258	0.0394	0.0481	0.0785	0.1006	0.1615	0.2606
1878	0.0618	0.0155	0.0262	0.0401	0.0489	0.0796	0.1021	0.1636	0.2635
1879	0.0628	0.0157	0.0267	0.0407	0.0497	0.0808	0.1036	0.1657	0.2664
1880	0.0637	0.016	0.0271	0.0414	0.0504	0.082	0.1052	0.1678	0.2694
1881	0.0646	0.0163	0.0276	0.042	0.0512	0.0832	0.1067	0.17	0.2723
1882	0.0656	0.0166	0.028	0.0427	0.0521	0.0844	0.1082	0.1722	0.2753
1883	0.0666	0.0169	0.0285	0.0433	0.0529	0.0856	0.1097	0.1744	0.2783
1884	0.0676	0.0172	0.029	0.044	0.0537	0.0869	0.1114	0.177	0.2813
1885	0.0686	0.0175	0.0295	0.0447	0.0545	0.0882	0.1129	0.1795	0.2844
1886	0.0695	0.0178	0.03	0.0454	0.0554	0.0895	0.1145	0.1821	0.2875
1887	0.0705	0.0181	0.0305	0.0462	0.0563	0.0908	0.116	0.1848	0.2905
1888	0.0716	0.0184	0.031	0.0469	0.0571	0.0922	0.1175	0.1875	0.2937
1889	0.0727	0.0188	0.0315	0.0476	0.058	0.0935	0.1191	0.1902	0.2968
1890	0.0739	0.0191	0.032	0.0484	0.059	0.0949	0.1207	0.1929	0.2999
1891	0.075	0.0194	0.0326	0.0492	0.0599	0.0963	0.1224	0.1956	0.3031
1892	0.0762	0.0198	0.0331	0.05	0.0608	0.0977	0.1242	0.1984	0.3063
1893	0.0774	0.0201	0.0336	0.0508	0.0618	0.0992	0.1258	0.2011	0.3095
1894	0.0786	0.0205	0.0342	0.0517	0.0627	0.1006	0.1275	0.2036	0.3127
1895	0.0798	0.0208	0.0348	0.0525	0.0637	0.1021	0.1293	0.206	0.3159
1896	0.0811	0.0212	0.0354	0.0533	0.0647	0.1037	0.1311	0.2086	0.3192
1897	0.0823	0.0216	0.0359	0.0542	0.0657	0.1053	0.133	0.2111	0.3225
1898	0.0835	0.0219	0.0365	0.0551	0.0667	0.1069	0.1349	0.2136	0.3258
1899	0.0848	0.0223	0.0371	0.056	0.0678	0.1084	0.1366	0.2162	0.3291
1900	0.0861	0.0227	0.0378	0.0569	0.0688	0.1099	0.1385	0.2188	0.3324
1901	0.0874	0.0231	0.0384	0.0578	0.0699	0.1116	0.1403	0.2214	0.3357
1902	0.0888	0.0235	0.039	0.0587	0.0709	0.1133	0.1422	0.224	0.3391
1903	0.0899	0.0239	0.0396	0.0596	0.0721	0.115	0.144	0.2267	0.3425
1904	0.0912	0.0244	0.0402	0.0605	0.0732	0.1167	0.146	0.2296	0.3459
1905	0.0925	0.0248	0.0408	0.0615	0.0743	0.1184	0.1481	0.2327	0.3493
1906	0.0939	0.0252	0.0415	0.0624	0.0755	0.1201	0.1502	0.2359	0.3527
1907	0.0953	0.0257	0.0421	0.0633	0.0766	0.1219	0.1523	0.2391	0.3562
1908	0.0968	0.0261	0.0428	0.0643	0.0778	0.1236	0.1542	0.2424	0.3597
1909	0.0984	0.0266	0.0435	0.0652	0.079	0.1253	0.1561	0.2456	0.3633
1910	0.0998	0.027	0.0441	0.0663	0.0801	0.1271	0.1581	0.2489	0.3668
1911	0.1013	0.0275	0.0448	0.0674	0.0813	0.1289	0.1602	0.2523	0.3704
1912	0.1029	0.028	0.0455	0.0685	0.0825	0.1307	0.1625	0.2556	0.374
1913	0.1044	0.0285	0.0462	0.0696	0.0837	0.1325	0.165	0.259	0.3776
1914	0.1059	0.029	0.047	0.0708	0.0849	0.1342	0.1672	0.2624	0.3812
1915	0.1074	0.0295	0.0477	0.072	0.0861	0.136	0.1695	0.2659	0.3849
1916	0.109	0.03	0.0484	0.0731	0.0874	0.138	0.1718	0.2693	0.3885
1917	0.1105	0.0305	0.0492	0.0741	0.0888	0.1399	0.1741	0.2728	0.3922
1918	0.1122	0.031	0.05	0.0754	0.0901	0.1419	0.1764	0.2763	0.3959
1919	0.1138	0.0316	0.0507	0.0766	0.0916	0.1438	0.1787	0.2799	0.3995
1920	0.1153	0.0321	0.0515	0.0778	0.0931	0.1458	0.181	0.2835	0.4032
1921	0.1169	0.0327	0.0523	0.0791	0.0944	0.1478	0.1836	0.2871	0.4069
1922	0.1186	0.0333	0.0531	0.0802	0.0957	0.1499	0.1862	0.2907	0.4107
1923	0.1202	0.0338	0.0539	0.0815	0.0971	0.1519	0.1886	0.2943	0.4144
1924	0.1219	0.0344	0.0548	0.0828	0.0985	0.154	0.191	0.298	0.4181
1925	0.1237	0.035	0.0556	0.0841	0.0999	0.1562	0.1933	0.3017	0.4219
1926	0.1254	0.0356	0.0565	0.0855	0.1012	0.1584	0.196	0.3055	0.4255
1927	0.1271	0.0362	0.0574	0.0868	0.1025	0.1606	0.1987	0.3092	0.429
1928	0.1289	0.0369	0.0582	0.0882	0.104	0.1628	0.2014	0.313	0.4325
1929	0.1307	0.0375	0.0591	0.0897	0.1056	0.1651	0.2042	0.3168	0.436
1930	0.1325	0.0382	0.06	0.091	0.1072	0.1674	0.207	0.3207	0.4395
1931	0.1345	0.0388	0.061	0.0925	0.1088	0.1697	0.2098	0.3245	0.443
1932	0.1364	0.0395	0.0619	0.0939	0.1104	0.172	0.2126	0.3284	0.4465
1933	0.1383	0.0402	0.0628	0.0954	0.112	0.1744	0.2154	0.3321	0.4501
1934	0.1402	0.0409	0.0638	0.0969	0.1137	0.1768	0.2183	0.3357	0.4536
1935	0.1423	0.0416	0.0648	0.0984	0.1152	0.1793	0.2211	0.3393	0.4573
1936	0.1444	0.0423	0.0658	0.1	0.1169	0.1817	0.2241	0.3429	0.4614
1937	0.1466	0.043	0.0668	0.1015	0.1187	0.1841	0.227	0.3466	0.4655
1938	0.1487	0.0438	0.0678	0.103	0.1204	0.1864	0.2297	0.3502	0.4696
1939	0.1507	0.0445	0.0688	0.1046	0.1221	0.1887	0.2325	0.3539	0.4739
1940	0.1529	0.0453	0.0699	0.106	0.124	0.1912	0.2353	0.3576	0.4781
1941	0.155	0.046	0.071	0.1077	0.1259	0.1937	0.2382	0.3614	0.4824
1942	0.1572	0.0468	0.072	0.1093	0.1279	0.1964	0.241	0.3651	0.4866
1943	0.1594	0.0476	0.0731	0.111	0.1298	0.1991	0.2438	0.3689	0.4905
1944	0.1616	0.0485	0.0742	0.1127	0.1316	0.2018	0.2467	0.3726	0.4943
1945	0.1638	0.0493	0.0754	0.1145	0.1334	0.2045	0.2496	0.3764	0.4982
1946	0.1661	0.0501	0.0765	0.1162	0.1354	0.2072	0.2526	0.3802	0.5022
1947	0.1683	0.051	0.0777	0.1179	0.1373	0.21	0.2555	0.384	0.5063
1948	0.1706	0.0518	0.0789	0.1197	0.1393	0.2128	0.2586	0.3879	0.5104
1949	0.173	0.0527	0.0802	0.1215	0.1412	0.2157	0.2618	0.3917	0.5145
1950	0.1753	0.0536	0.0815	0.1234	0.143	0.2187	0.2649	0.3956	0.5186
1951	0.1775	0.0545	0.0828	0.1253	0.145	0.2215	0.2681	0.3995	0.5227
1952	0.1798	0.0555	0.084	0.1271	0.1471	0.2242	0.2712	0.4034	0.5268
1953	0.1822	0.0564	0.0853	0.129	0.1492	0.227	0.2744	0.4073	0.5309
1954	0.1847	0.0574	0.0865	0.131	0.1512	0.23	0.2772	0.4112	0.5349
1955	0.1873	0.0583	0.0877	0.1328	0.1531	0.2329	0.28	0.4151	0.539
1956	0.1898	0.0593	0.089	0.1347	0.1552	0.2359	0.2834	0.419	0.5431
1957	0.1923	0.0603	0.0903	0.1365	0.1574	0.2387	0.2868	0.4229	0.5471
1958	0.1948	0.0613	0.0916	0.1384	0.1596	0.2416	0.2903	0.4269	0.5512
1959	0.1974	0.0624	0.0929	0.1403	0.1618	0.2446	0.2938	0.4308	0.5552
1960	0.2	0.0634	0.0943	0.1423	0.1641	0.2475	0.2974	0.4348	0.5593
1961	0.2025	0.0645	0.0956	0.1443	0.1664	0.2505	0.3009	0.4387	0.5633
1962	0.2051	0.0656	0.097	0.1464	0.1688	0.2536	0.3045	0.4427	0.5673
1963	0.2077	0.0667	0.0984	0.1485	0.1711	0.2564	0.3081	0.4467	0.5713
1964	0.2103	0.0678	0.0998	0.1506	0.1733	0.2594	0.3117	0.4507	0.5754
1965	0.2129	0.0689	0.1013	0.1528	0.1756	0.2624	0.3154	0.4547	0.5794
1966	0.2157	0.0701	0.1028	0.155	0.178	0.2655	0.3189	0.4587	0.5833
1967	0.2186	0.0712	0.1043	0.1572	0.1803	0.2687	0.3225	0.4627	0.5873
1968	0.2215	0.0724	0.1058	0.1594	0.1829	0.2719	0.326	0.4667	0.5913
1969	0.2243	0.0736	0.1073	0.1616	0.1854	0.2751	0.3296	0.4707	0.5952
1970	0.2272	0.0749	0.1089	0.1639	0.1878	0.2782	0.3331	0.4747	0.5992
1971	0.23	0.0761	0.1105	0.1661	0.1904	0.2814	0.3368	0.4787	0.6031
1972	0.2329	0.0774	0.1121	0.1684	0.193	0.2846	0.3406	0.4828	0.607
1973	0.2359	0.0787	0.1137	0.1707	0.1955	0.2877	0.3443	0.4868	0.6109
1974	0.2388	0.08	0.1153	0.173	0.1981	0.2908	0.3481	0.4908	0.6148
1975	0.2417	0.0813	0.117	0.1753	0.2006	0.294	0.352	0.4948	0.6187
1976	0.2448	0.0826	0.1187	0.1777	0.2032	0.2975	0.3559	0.4989	0.6225
1977	0.2479	0.084	0.1204	0.1799	0.2059	0.3011	0.3597	0.5029	0.6264
1978	0.2512	0.0854	0.1221	0.1824	0.2085	0.3045	0.3636	0.5069	0.6302
1979	0.2545	0.0868	0.1239	0.1849	0.2112	0.3078	0.3675	0.5109	0.634
1980	0.2577	0.0882	0.1256	0.1874	0.2139	0.3114	0.3714	0.515	0.6378
1981	0.2608	0.0896	0.1274	0.1899	0.2168	0.3149	0.3754	0.519	0.6415
1982	0.264	0.0911	0.1293	0.1924	0.2195	0.3185	0.3793	0.523	0.6453
1983	0.2672	0.0926	0.1311	0.1949	0.2222	0.3222	0.3833	0.527	0.649
1984	0.2702	0.0941	0.1329	0.1975	0.2249	0.3258	0.3872	0.5311	0.6528
1985	0.2733	0.0956	0.1348	0.2002	0.2277	0.3293	0.3909	0.5351	0.6565
1986	0.2766	0.0972	0.1367	0.2029	0.2305	0.3328	0.3945	0.5391	0.6601
1987	0.2799	0.0987	0.1387	0.2056	0.2333	0.3363	0.3981	0.5431	0.6638
1988	0.2832	0.1003	0.1406	0.2082	0.2362	0.3398	0.402	0.5471	0.6674
1989	0.2864	0.102	0.1426	0.2109	0.2391	0.3436	0.4059	0.5511	0.6711
1990	0.2898	0.1036	0.1446	0.2136	0.2421	0.3473	0.4098	0.555	0.6747
1991	0.2932	0.1053	0.1467	0.2166	0.2448	0.3507	0.4136	0.559	0.6783
1992	0.2966	0.107	0.1488	0.2195	0.2477	0.3546	0.4174	0.5629	0.6818
1993	0.3	0.1087	0.151	0.2223	0.2509	0.3585	0.4214	0.5666	0.6854
1994	0.3034	0.1104	0.1532	0.2252	0.254	0.3622	0.4255	0.5704	0.6889
1995	0.3066	0.1122	0.1554	0.228	0.2572	0.3663	0.4295	0.5741	0.6924
1996	0.31	0.114	0.1576	0.2309	0.2604	0.3705	0.4333	0.5778	0.6959
1997	0.3133	0.1158	0.1598	0.2341	0.2637	0.3744	0.4371	0.5815	0.6993
1998	0.3172	0.1176	0.1621	0.2371	0.2667	0.3782	0.4409	0.5852	0.7025
1999	0.3208	0.1195	0.1644	0.2401	0.2698	0.382	0.4448	0.5889	0.7057
2000	0.3241	0.1214	0.1668	0.2431	0.2729	0.3858	0.449	0.5926	0.7089
2001	0.3275	0.1233	0.1691	0.2461	0.2761	0.3894	0.4533	0.5963	0.712
2002	0.3309	0.1252	0.1715	0.2492	0.2793	0.393	0.4573	0.5999	0.7151
2003	0.3343	0.1272	0.1739	0.2525	0.2827	0.3966	0.4612	0.6036	0.7182
2004	0.338	0.1292	0.1764	0.2555	0.2861	0.4002	0.4651	0.6072	0.7213
2005	0.3415	0.1312	0.1788	0.2587	0.2894	0.4039	0.4689	0.6108	0.7244
2006	0.3452	0.1332	0.1813	0.2619	0.2926	0.408	0.4728	0.6144	0.7274
2007	0.3489	0.1353	0.1841	0.2653	0.2958	0.4121	0.4767	0.618	0.7304
2008	0.3526	0.1374	0.1869	0.2684	0.2992	0.4162	0.4806	0.6216	0.7334
2009	0.3564	0.1395	0.1897	0.2715	0.3025	0.4203	0.4846	0.6252	0.7364
2010	0.36	0.1417	0.1926	0.2744	0.3058	0.4243	0.4886	0.6287	0.7394
2011	0.3638	0.1439	0.1956	0.2776	0.3092	0.4283	0.4926	0.6323	0.7423
2012	0.3676	0.1461	0.1982	0.2809	0.3126	0.4325	0.4966	0.6358	0.7452
2013	0.3714	0.1483	0.2007	0.2843	0.316	0.4368	0.5007	0.6393	0.7481
2014	0.3752	0.1506	0.2034	0.2876	0.3193	0.441	0.5047	0.6428	0.7509
2015	0.379	0.1529	0.206	0.2911	0.3229	0.4453	0.5088	0.6463	0.7538
2016	0.383	0.1552	0.2087	0.2946	0.3265	0.4496	0.5129	0.6497	0.7566
2017	0.3868	0.1575	0.2113	0.2981	0.33	0.4538	0.517	0.6532	0.7594
2018	0.3908	0.1599	0.2141	0.3017	0.3337	0.4581	0.521	0.6566	0.7622
